# Supplementary material for: Comparative genomic analysis of four representative plant growth-promoting rhizobacteria in Pseudomonas
Source: BMC Genomics. 2013 Apr 22;14:271. doi: 10.1186/1471-2164-14-271 (PMC3644233; doi:10.1186/1471-2164-14-271)
Supplement: Additional file 1 — Comparison of putative genes related to peripheral pathways for aromatic catabolism among pseudomonad PGPR. [file 1471-2164-14-271-S1.xls]

## Sheet: Sheet1
Comparison of putative genes related to peripheral pathways for aromatic catabolism among pseudomonad PGPR
				Homologs a in pseudomonad PGPR
	Gene	Product Name	GP72 ORF ID MOK_0	Pf-5 ORF ID PFL_	M18 ORF ID PAM18_	A1501 ORF ID PST_
2-Aminobenzoate Degradation
	Tryptophan degradation I to anthranilate
	kynA	tryptophan 2,3-dioxygenase [EC:1.13.11.11]	5645	753	2414	- b
	kynB	arylformamidase [EC:3.5.1.9]	5646	752	2962	-
	kynU	kynureninase [EC:3.7.1.3]	5638	762	2963	-
	Anthranilate degradation I to catechol
	antR	AraC-type DNA-binding domain-containing proteins [COG2207]	5640	760	2528	-
	antA	anthranilate 1,2-dioxygenase (deaminating, decarboxylating) large subunit [EC:1.14.12.1]	5641	759	2527	-
	antB	anthranilate 1,2-dioxygenase (deaminating, decarboxylating) small subunit [EC:1.14.12.1]	5642	758	2526	-
	antC	anthranilate dioxygenase reductase [KO:K11311]	5643	757	2525	-
Benzoate degradation I to catechol
	benE	benzoate membrane transport protein[KO:K05782]	1623	4914	3395	1675
	benK	MFS transporter, AAHS family, benzoate transport protein[K05548]	1624	-	5011	1671
	benD	1,6-dihydroxycyclohexa-2,4-diene-1-carboxylate dehydrogenase [EC:1.3.1.25]	1625	3855	2524	1670
	benC	2-polyprenylphenol hydroxylase and related flavodoxin oxidoreductases [KO:K05784]	1626	3856	2523	1669
	benB	benzoate/toluate 1,2-dioxygenase beta subunit [EC:1.14.12.10]	1627	3857	2522	1668
	benA	benzoate/toluate 1,2-dioxygenase alpha subunit [EC:1.14.12.10]	1628	3858	2521	1667
	benR	AraC-type DNA-binding domain-containing proteins [COG2207]	1629	3859	2520	1666
Salicylate degradation to catechol
	salA	salicylate hydroxylase, salicylate 1-monooxygenase[EC:1.14.13.1]	4273	-	-	-
Phenol degradation (meta-pathway)
		Protein involved in meta-pathway of phenol degradation [COG4313]	1990	3707	5445	-
		Protein involved in meta-pathway of phenol degradation [COG4314]	5672	3359	1167	-
	mhpE	4-hydroxy 2-oxovalerate aldolase [EC:4.1.3.39]	4550	-	-	-
Bisphenol degradation
	dad	2,4'-dihydroxyacetophenone dioxygenase [EC:1.13.11.41]	5667	3363	845	-
p-hydroxybenzoate degradation to protocatechuate
	ybgC	p-hydroxybenzoyl-CoA thioesterase [EC:3.1.2.23]	3967	4762	4069	2807
	pobA	p-hydroxybenzoate 3-monooxygenase[EC:1.14.13.2]	3906	5170	243	1494
Quinate, shikimate degration to shikimate
	quiA	quinate dehydrogenase (quinone) [EC:1.1.5.8]	4101	5668	-	-
	aroQ	3-dehydroquinate dehydratase II [EC:4.2.1.10]	4648	673	4957	3272
	aroQ	3-dehydroquinate dehydratase II [EC:4.2.1.10]	1252	5381	241
	aroE	shikimate dehydrogenase [EC:1.1.1.25]	1253	5382	240
	aroE	shikimate dehydrogenase [EC:1.1.1.25]	1846	28	25	27
	aroE	shikimate dehydrogenase [EC:1.1.1.25]	2167	4005	-	-
Vanillate degration to protocatechuate
	vanB	vanillate monooxygenase [EC:1.14.13.82]	5946	-	-	-
	vanR	vanillate catabolism transcriptional regulator [KO:K11475]	1	3473	5017	-
	vanB	vanillate monooxygenase [EC:1.14.13.82]	2	3472	5016	-
	vanA	vanillate monooxygenase [EC:1.14.13.82]	3	3471	5015	-
	a Homologous genes were analyzed at 60% identity threshold using IMG software.
	b “-” No homologs were present in the compared genome.
