# Supplementary material for: Comparative genomic analysis of four representative plant growth-promoting rhizobacteria in Pseudomonas
Source: BMC Genomics. 2013 Apr 22;14:271. doi: 10.1186/1471-2164-14-271 (PMC3644233; doi:10.1186/1471-2164-14-271)
Supplement: Additional file 2 — Putative genes involved in tolerance to antibiotics, osmotic-, and temperature-shock in the pseudomonad PGPR genomes. [file 1471-2164-14-271-S2.xls]

## Sheet: Add.1
Putative genes involved in tolerance to antibiotics, osmotic-, and temperature-shock in the pseudomonad PGPR genomes
				Homologs a in pseudomonad PGPR
	Gene	Product Name	GP72 ORF ID MOK_0	Pf-5 ORF ID PFL_	M18 ORF ID PAM18_	A1501 ORF ID PST_
Antibiotics
	β-lactams
	ampC	beta-lactamase class C and other penicillin binding proteins [COG1680] [EC:3.5.2.6]	1669	4054	0829	- b
	ampC	beta-lactamase class C and other penicillin binding proteins [COG1680] [EC:3.1.1.1]	2912	1281	3998	1524
	ampC	beta-lactamase class C and other penicillin binding proteins [COG1680]	2971	1342	4437	-
	ampC	beta-lactamase class C and other penicillin binding proteins [COG1680]	2647	-	-	-
	ampC	beta-lactamase class C and other penicillin binding proteins [COG1680] [EC:3.5.2.6]	4543	-	-	-
	amiD	negative regulator of beta-lactamase expression [COG3023] [EC:3.5.1.28]	1786	0088	5606	4056
	ampD	negative regulator of beta-lactamase expression [COG3023]	2282	0853	4613	3626
	ampE	membrane protein required for beta-lactamase induction [COG3725]	2283	0854	4612	3625
	ampD	negative regulator of beta-lactamase expression [COG3023] [EC:3.5.1.28]	2820	-	4230	-
	ampD	negative regulator of beta-lactamase expression [COG3023] [EC:3.5.1.28]	3609	-	-	-
	ampG	AmpG-related permease	2884	1257	4484	-
		penicillin-binding protein 2	4583	5452	0937	3781
		penicillin-binding protein 1C [EC:2.4.1.-]	4659	-	-	-
		penicillin binding protein transpeptidase domain/transglycosylase.	0797	-	4250	1931
		penicillin-binding protein 1B [EC:3.4.-, EC:2.4.1.129]	1123	5258	4807	3262
		penicillin-binding protein 2	1752	5452	0937	3781
		penicillin-binding protein, 1A family [EC:3.4.-,EC:2.4.1.-]	2483	0444	5160	0551
	Aminoglycosides
		aminoglycoside N6'-acetyltransferase [EC:2.3.1.82]	0397	5759	4066	2804
		predicted aminoglycoside phosphotransferase	4982	2627	3215	2243
		streptomycin 6-kinase [COG3570]	1721	4113	-	-
	Tetracyclines
		small GTP-binding protein domain,ribosome protection-type tetracycline resistance related proteins	3802	-	-	-
	Macrolides
		macrolide transport system ATP-binding/permease protein [EC:3.6.3.-]	4030	2149	-	-
	Fluoroquinolones
		DNA gyrase subunit B [EC:5.99.1.3]	1875	0004	0004	0004
		DNA gyrase subunit A [EC:5.99.1.3]	620	4314	1804	2343
		topoisomerase IV subunit B [EC:5.99.1.-]	2576	545	5078	3810
		topoisomerase IV subunit A [EC:5.99.1.-]	2579	548	5075	3807
	Trimethoprim-sulfamethoxazoles
		dihydropteroate synthase	2265	-	-	-
		dihydromonapterin reductase / dihydrofolate reductase [EC:1.5.1.- 1.5.1.3]	2389	0950	1529	1136
	Lipid A
		lipid A core - O-antigen ligase and related enzymes	2556	-	-	-
		lipid A export permease/ATP-binding protein MsbA [EC:3.6.3.-]	2557	0527	5111	3830
	Acriflavin
	mdtA	putative multidrug efflux transporter MdtA	0261	2859	-	2177
	mdtB	RND superfamily, multidrug transport protein MdtB	0262	2860	2511	2176
	mdtC	RND superfamily, multidrug transport protein MdtC	0263	2861	-	2175
		RND efflux transporter, outer membrane protein	0264	2862	2513	2174
	Fusaric acid
		fusaric acid resistance domain-containing protein	5569	4604	-	-
		fusaric acid resistance protein	5882	1004	1047	-
		secretion protein HlyD	5880	1006	1049	-
		efflux transporter, outer membrane factor (OMF) lipoprotein, NodT family	5883	1003	1046	-
	Tabtoxin
	ttr	acetyltransferases, tabtoxin resistance protein	4610	0633	-	-
	creD	Inner membrane protein involved in colicin E2 resistance [COG4452]	4145	5711	0464	-
	Type I restriction-modification system
	hsdM	type I restriction-modification system methyltransferase subunit [COG0286] [EC:2.1.1.72]	6096	-	-	-
	hsdS	type I restriction enzyme, S subunit [COG0732] [EC:3.1.21.3]	6097	-	-	-
	hsdR	type I site-specific restriction-modification system, restriction subunit and related helicases [COG4096]	6099	-	-	-
Osmotic
	gbcB	GbcB Glycine betaine demethylase subunit B	0378	5734	5531	-
	gbcA	GbcA Glycine betaine demethylase subunit A	0379	5735	5530	-
	dgcA	DgcA Dimethylglycine demethylase subunit A	0383	5740	5518	-
	dgcB	DgcB Dimethylglycine demethylase subunit B	0382	5739	5519	-
	proX	choline ABC transporter, periplasmic binding protein	0391	5752	-	-
	proX	choline ABC transporter, periplasmic binding protein	0400	5762	5498	-
	proW	choline ABC transporter, permease protein	0401	5763	5497	-
	proV	choline ABC transporter, ATP-binding protein [EC:3.6.3.32]	0402	5764	5496	-
	betT	high-affinity choline uptake protein BetT	0403	5765	5495	-
	betI	HTH-type transcriptional regulator BetI	0404	5766	5494	-
	betB	betaine aldehyde dehydrogenase [EC:1.2.1.8]	0405	5767	5493	1745
	betA	choline dehydrogenase [EC:1.1.99.1]	0406	5768	5492	1746
	betB	betaine-aldehyde dehydrogenase [EC:1.2.1.8]	2676	-	-	-
	betA	choline dehydrogenase [EC:1.1.99.1]	2790	-	-	-
	betA	choline dehydrogenase [EC:1.1.99.1]	3639	2487	1236	-
	betB	betaine-aldehyde dehydrogenase [EC:1.2.1.8]	3914	4811	-	-
	betT	high-affinity choline uptake protein BetT	4344	0251	1007	-
	betB	betaine-aldehyde dehydrogenase [EC:1.2.1.8]	5118	-	-	-
	betA	choline dehydrogenase [EC:1.1.99.1]	5663	3367	0840	-
	proW	glycine betaine/L-proline ABC transporter, glycine betaine/L-proline- binding/permease protein	1414	1710	1735	-
	betC	choline-sulfatase [EC:3.1.6.6]	1843	0031	0031	-
	proX	choline ABC transporter, periplasmic binding protein	1844	0030	-	-
	proV	glycine betaine/L-proline transport ATP binding subunit	2304	0868	1050	-
	proW	ABC-type proline/glycine betaine transport systems, permease component	2305	0869	1051	-
	proX	periplasmic glycine betaine/choline-binding (lipo)protein of an ABC-type transport system (osmoprotectant binding protein)	2306	0870	-	-
	proW	ABC-type proline/glycine betaine transport systems, permease component	2307	0871	1053	-
	proX	ABC-type proline/glycine betaine transport systems, periplasmic components	3586	2554	-	-
	proV	L-proline glycine betaine ABC transport system permease protein ProV [TC 3.A.1.12.1]	3587	2553	-	-
	soxG	sarcosine oxidase gamma subunit [EC:1.5.3.1]	4153	5725	5539	-
	soxA	sarcosine oxidase alpha subunit [EC:1.5.3.1]	4154	5726	5538	-
	soxA	uncharacterized NAD(FAD)-dependent dehydrogenases[EC:1.5.3.1]	4155	5726	5538	-
	soxD	sarcosine oxidase delta subunit [EC:1.5.3.1]	4156	5727	5537	-
	soxB	sarcosine oxidase beta subunit [EC:1.5.3.1]	4157	5728	5536	-
	soxB	sarcosine oxidase beta subunit [EC:1.5.3.1]	4833	1044	1075	-
	aqpZ	aquaporin Z	1867	1540	0906	-
	ompA	outer membrane protein and related peptidoglycan-associated (lipo)proteins	2905	1275	4004	-
	ompA	outer membrane protein and related peptidoglycan-associated (lipo)proteins	2906	-	-	-
	glpF	glycerol uptake facilitator protein	0756	4867	1404	1604
	algT	RNA polymerase sigma-70 factor	5554	1448	4276	1223
	mdoG	glucans biosynthesis protein G precursor	2452	0413	5193	2725
	mdoH	glucans biosynthesis glucosyltransferase H [EC:2.4.1.-]	2453	0414	5192	2724
	mdoD	glucans biosynthesis protein D precursor	4905	1122	-	-
	kup	Kup system potassium uptake protein	2874	1248	4122	-
	trkA	Trk system potassium uptake protein TrkA	1856	0019	0016	0018
	trkH	potassium uptake protein TrkH	1548	1589	1761	2457
	kdpC	potassium-transporting ATPase C chain [EC:3.6.3.12] [TC:3.A.3.7.1]	0596	4295	3412	-
	kdpD_1	osmosensitive K+ channel histidine kinase KdpD [EC:2.7.3.-]	0595	4294	3411	-
		osmosensitive K+ channel histidine kinase KdpD [EC:2.7.3.-]	5082	4490	-	-
	kdpB	potassium-transporting ATPase B chain [EC:3.6.3.12] [TC:3.A.3.7.1]	0597	4296	3413	-
	kefA	potassium efflux system KefA protein	0693	4385	5235	-
	kefA	glutathione-regulated potassium-efflux system ATP-binding protein	3175	5993	5371	0532
	kefA	potassium efflux system KefA protein	2526	0487	5137	3880
	kefA	potassium efflux system KefA protein	2750	-	3723	-
	kefA	potassium efflux system KefA protein	3955	4774	4485	3152
	slyD	FKBP-type peptidyl-prolyl cis-trans isomerase SlyD [EC:5.2.1.8]	2379	0940	4203	1128
	mscL	large-conductance mechanosensitive channel	1239	5359	4708	0946
Cold shock
	cspA	cold shock protein CspA	2888	1260	1703	1264
	cspA	cold shock protein CspA	4010	1260	0454	3054
	cspA	cold shock protein CspA	5155	1162	1703	2693
	cspC	cold shock protein CspC	3959	1162	2465	-
	cspD	cold shock protein CspD	2056	3887	2353	2300
	cspG	cold shock protein CspG	3359	2109	1703	1264
Heat shock
	yraL	rRNA small subunit methyltransferase I	0934	5071	4513	1072
	smpB	tmRNA-binding protein SmpB	2248	0819	4876	3334
	crpE	Heat shock protein GrpE	2254	0826	4870	3328
	dnaK	chaperone protein DnaK	2255	0827	4869	3327
	dnaJ	chaperone protein DnaJ	2256	0828	4868	3326
	rsmE	ribosomal RNA small subunit methyltransferase E [EC:2.1.1.-]	2458	0419	5186	0332
	rph	ribonuclease PH [EC:2.7.7.56]	3101	6059	5454	0463
	rpoH	RNA polymerase sigma factor RpoH	3275	5854	0375	3989
	hemN	radical SAM family enzyme, similar to coproporphyrinogen III oxidase, oxygen-independent, clustered with nucleoside-triphosphatase RdgB	3283	5846	0385	3974
		nucleoside 5-triphosphatase RdgB (dHAPTP, dITP, XTP-specific] [EC:3.6.1.15]	3284	5845	0386	3973
	dnaK	chaperone protein DnaK	3406	-	-	-
	dnaJ	putative molecular chaperone, DnaJ family	3407	-	-	-
	cbpM	chaperone-modulator protein CbpM	4159	0629	-	-
	cbpA	DnaJ-class molecular chaperone CbpA	4160	0628	-	-
	yegD	putative heat shock protein YegD	4161	0627	4985	2971
	hslR	ribosome-associated heat shock protein Hsp15	4364	0281	5314	0290
		ribosomal protein L11 methyltransferase [EC:2.1.1.-]	4645	0670	4961	3275
	lepA	translation elongation factor LepA	4859	1069	4271	1228
	a Homologous genes were analyzed at 60% identity threshold using IMG software.
	b “-” No homologs were present in the compared genome.
