# Supplementary material for: Comparative genomic analysis of four representative plant growth-promoting rhizobacteria in Pseudomonas
Source: BMC Genomics. 2013 Apr 22;14:271. doi: 10.1186/1471-2164-14-271 (PMC3644233; doi:10.1186/1471-2164-14-271)
Supplement: Additional file 3 — Comparison of putative genes related to attachment to plant rhizosphere among pseudomonad PGPR. [file 1471-2164-14-271-S3.xls]

## Sheet: Add.2
Comparison of putative genes related to attachment to plant rhizosphere among pseudomonad PGPR
				Homologs a in pseudomonad PGPR
	Gene	Product Name	GP72 ORF ID MOK_0	Pf-5 ORF ID PFL_	M18 ORF ID PAM18_	A1501 ORF ID PST_
Filamentous hemagglutinin
	hecA	filamentous hemagglutinin family N-terminal domain	1358	- b	-	-
	hecA	filamentous hemagglutinin family N-terminal domain	1592	-	-	-
	hecA	filamentous hemagglutinin family N-terminal domain	0231	-	-	-
	hecA	filamentous hemagglutinin family N-terminal domain	0538	4237	-	-
	hecA	filamentous hemagglutinin family N-terminal domain	2206	-	-	-
	hecA	filamentous hemagglutinin family N-terminal domain	5531	1467	-	-
	hecA	filamentous hemagglutinin family N-terminal domain	6139	3688	0042	-
Hemolysin
	hlyA	hemolysin	3054	6110	5482	0425
O-antigen
	rfbG	rhamnosyltransferase [EC:2.4.1.-]	0610	-	-	-
	rfbN	rhamnosyltransferase [EC:2.4.1.-]	1163	-	2807	-
	wbpX	alpha-1,2-rhamnosyltransferase [EC:2.4.1.-]	1914	-	5571	-
	wbpY	alpha-1,3-rhamnosyltransferase [EC:2.4.1.-]	1913	-	5570	-
	wbpZ	rhamnosyltransferase [EC:2.4.1.-]	1912	-	5569	-
	wbpL	Fuc2NAc and GlcNAc transferase [EC:2.4.1.-]	0608	4306	-	-
Twitching motility and type IV pili
	flp	Flp pilus assembly protein, pilin Flp	3993	-	-	-
	flp	Flp pilus assembly protein, pilin Flp	3994	-	-	-
	cpaA	Flp pilus assembly protein, protease CpaA [EC:3.4.23.43]	3995	-	-	-
	cpaB	Flp pilus assembly protein CpaB	3997	-	-	-
	tadG	Flp pilus assembly protein TadG	3998	-	-	-
		TadE-like protein.	3999	-	-	-
		TadE-like protein.	4000	-	-	-
	cpaE	Flp pilus assembly protein, ATPase CpaE	4001	-	-	-
	cpaF	Flp pilus assembly protein, ATPase CpaF	4002	-	-	-
	tadB	Flp pilus assembly protein TadB	4003	-	-	-
	tadC	Flp pilus assembly protein TadC	4004	-	-	-
	cpaE	Protein of unknown function (DUF3613).	4005	-	-	-
	cpaC	Flp pilus assembly protein, secretin CpaC	4007	0697	-	-
		TadE-like protein	4666	-	-	-
	cpaA	Flp pilus assembly protein, protease CpaA [EC:3.4.23.43]	4667	0689	-	-
		response regulator containing a CheY-like receiver domain and an HTH DNA-binding domain	4668	0690	-	-
	tadC	Flp pilus assembly protein TadC	4669	0693	-	-
	tadB	Flp pilus assembly protein TadB	4670	0694	-	-
	cpaF	Flp pilus assembly protein, ATPase CpaF	4671	0695	4391	-
	cpaE	Flp pilus assembly protein, ATPase CpaE	4672	0696	-	-
	cpaB	Flp pilus assembly protein CpaB	4674	0698	-	-
	flp	Flp pilus assembly protein, pilin Flp	4676	-	-	-
	pilF	Tfp pilus assembly protein PilF	5459	3244	-	-
	tadD	Flp pilus assembly protein TadD, contains TPR repeats	1016	5161	4764	3184
	pilR	type IV fimbriae expression regulatory protein PilR	1188	5309	4640	3646
	pilF	type IV pilus assembly protein PilF	0842	4956	1133	3033
	pilA	type IV pilus assembly protein PilA	1153	5287	-	-
	pilC	type IV pilus assembly protein PilC	1154	5288	-	1056
	pilD	leader peptidase (prepilin peptidase) / N-methyltransferase [EC:3.4.23.43 2.1.1.-]	1155	5289	4620	1057
	pilE	type IV pilus biogenesis protein PilE	1190	5311	-	-
	pilY	Tfp pilus assembly protein, tip-associated adhesin PilY1	1191	-	-	-
	pilX	Tfp pilus assembly protein PilX	1192	5313	-	-
	pilw	prepilin-type N-terminal cleavage/methylation domain	1193	5314	-	-
	pilV	type IV pilus modification protein PilV	1194	5315	-	-
	fimU	prepilin-type N-terminal cleavage/methylation domain	1195	-	-	-
	fimT	prepilin-type N-terminal cleavage/methylation domain	1196	5317	-	-
	pilM	type IV pilus assembly protein PilM	2484	-	5159	0553
	pilN	Tfp pilus assembly protein PilN	2485	-	5158	0554
	pilO	Tfp pilus assembly protein PilO	2486	0447	5157	0555
	pilP	Tfp pilus assembly protein PilP	2487	0448	5156	0556
	pilQ	type IV pilus secretin (or competence protein) PilQ	2488	0449	5155	0557
	pilG	twitching motility two-component system response regulator PilG	3302	5827	0408	3953
	pilH	twitching motility two-component system response regulator PilH	3303	5826	0409	3952
	pilI	twitching motility protein PilI	3304	5825	0410	3951
	pilJ	twitching motility protein PilJ	3305	5824	0411	3950
	chpA	chemosensory pili system protein ChpA (sensor histidine kinase/response regulator)	3306	5823	-	-
	chpC	chemosensory pili system protein ChpC	3307	5822	0415	-
	pilT	twitching motility protein PilT	3292	5837	0395	3965
Root-activated promoters (rap)
	secB	protein-export chaperone SecB	4442	0374	5242	4077
	algD	GDP-mannose 6-dehydrogenase AlgD	4824	1024	1446	-
Alginate
	algA	mannose-1-phosphate guanylyltransferase/mannose-6-phosphate isomerase [EC:2.7.7.22,EC:5.3.1.8]	4813	1013	1435	1169
	algF	alginate O-acetyl transferase AlgF.	4814	1014	1436	-
	algJ	hypothetical protein	4815	1015	-	-
	algI	predicted membrane protein involved in D-alanine export	4816	1016	1438	-
	algL	alginate lyase. [EC:4.2.2.3]	4817	1017	1439	-
	algX	alginate biosynthesis protein AlgX	4818	1018	-	-
	algG	parallel beta-helix repeat (two copies)	4819	1019	1441	-
	algE	hypothetical protein	4820	1020	-	-
	algK	sel1 repeat	4821	1021	-	-
	alg44	multidrug resistance efflux pump	4822	1022	-	-
	alg8	hypothetical protein	4823	1023	1445	-
	algD	GDP-mannose 6-dehydrogenase AlgD	4824	1024	1446	-
Carbon starvation protein (mus-13）
	cstA	carbon starvation protein CstA	1232	5352	4700	-
Transporter (mus-21)
	kefB	glutathione-regulated potassium-efflux system protein	3634	2495	3826	-
Calcium-binding protein (mus-24)
	lapA	calcium-binding outer membrane-like protein	5787--5792	0133	-	-
Agglutination
	aggA	agglutination protein	5786	0134	-	-
Site-specific recombinase
	xerC	tyrosine recombinase XerC	3152	6015	5401	0508
NADH ubiquinone oxidoreductase (nuo)				-	-	-
	ndh	NADH dehydrogenase, FAD-containing subunit [EC:1.6.99.3]	1175	5296	4630	3635
	nuoA	NADH:ubiquinone oxidoreductase subunit 3 (chain A) [EC:1.6.5.3]	2067	-	2338	-
	nuoB	NADH-quinone oxidoreductase, B subunit [EC:1.6.5.3]	2068	3898	2337	-
	nuoD	NADH (or F420H2) dehydrogenase, subunit C/D [EC:1.6.5.3]	2069	3899	2336	-
	nuoE	NADH-quinone oxidoreductase, E subunit [EC:1.6.5.3]	2070	3900	2335	-
	nuoF	NADH dehydrogenase I subunit F [EC:1.6.5.3]	2071	3901	2334	-
	nuoF	NADH-quinone oxidoreductase, F subunit [EC:1.6.5.3]	2072	3901	2334	-
	nuoG	NADH-quinone oxidoreductase, chain G [EC:1.6.5.3]	2073	3902	2333	-
	nuoH	NADH:ubiquinone oxidoreductase subunit 1 (chain H) [EC:1.6.5.3]	2074	3903	2332	-
	nuoI	NADH-quinone oxidoreductase, chain I [EC:1.6.5.3]	2075	3904	2331	-
	nuoJ	NADH:ubiquinone oxidoreductase subunit 6 (chain J) [EC:1.6.5.3]	2076	3905	2330	-
	nuoK	NADH:ubiquinone oxidoreductase subunit 11 or 4L (chain K) [EC:1.6.5.3]	2077	3906	2329	-
	nuoL	proton-translocating NADH-quinone oxidoreductase, chain L [EC:1.6.5.3]	2078	3907	2328	-
	nuoM	proton-translocating NADH-quinone oxidoreductase, chain M [EC:1.6.5.3]	2079	3908	2327	-
	nuoN	proton-translocating NADH-quinone oxidoreductase, chain N [EC:1.6.5.3]	2080	3909	2326	-
	a Homologous genes were analyzed at 60% identity threshold using IMG software.
	b “-” No homologs were present in the compared genome.
