# Supplementary material for: Comparative genomic analysis of four representative plant growth-promoting rhizobacteria in Pseudomonas
Source: BMC Genomics. 2013 Apr 22;14:271. doi: 10.1186/1471-2164-14-271 (PMC3644233; doi:10.1186/1471-2164-14-271)
Supplement: Additional file 4 — Comparison of putative genes involved in nitrogen fixation and denitrification process among pseudomonad PGPR. [file 1471-2164-14-271-S4.xls]

## Sheet: Add.3
Comparison of putative genes involved in nitrogen fixation and denitrification process among pseudomonad PGPR
				Highest identity in pseudomonad PGPR
	Gene	Product Name	A1501 ORF ID PST_	GP72 ORF ID MOK_0 (highest sequence identity %)	Pf-5 ORF ID PFL_ (highest sequence identity %)	M18 ORF ID PAM18_ (highest sequence identity %)
Nitrogen fixation
		glutaredoxin-related protein	1302	0750 (46.7)	4860 (46.7)	1453 (45.9)
		thiosulfate sulfurtransferase glpE	1303	4086 (30.9)	5652 (32.0)	0590 (34.3)
	nifQ	nitrogen fixation protein NifQ	1304	- a	-	-
		arsenate reductase related protein	1305	-	-	-
	fdxN	ferredoxin-like protein	1305a	-	-	-
	nifB	FeMo cofactor biosynthesis protein NifB	1306	-	-	-
		hypothetical protein [EC:2.1.1.-,EC:2.1.1.64]	1307	0136 (41.7)	3316 (40.0)	2251 (81.8)
		transcriptional regulator, LysR family	1308	3683 (82.3)	2898 (46.6)	0763 (81.1)
		hypothetical protein	1309	3684 (77.3)		0764 (79.4)
		AraC protein	1310	6048 (36.1)	4124 (48.0)	0163 (39.1)
	fsr	fosmidomycin resistance protein	1311	1044 (80.6)	5172 (82.8)	-
	tpmA	thiopurine s-methyltransferase [EC:2.1.1.67]	1312	0551 (39.0)	4249 (37.3)	2131 (37.8)
	nifA	nitrogen fixation positive regulatory protein	1313	4445 (44.3)	0300 (47.1)	5239 (43.7)
	nifL	nitrogen fixation negative regulatory protein [EC:2.7.13.1]	1314	4098 (30.8)	4647 (42.6)	-
	rnfA	electron transport complex, RnfABCDGE type, A subunit	1315	-	4845 (35.1)	1479 (55.8)
	rnfB	electron transport complex, RnfABCDGE type, B subunit	1316	0737 (50.8)	4846 (48.8)	1478 (47.0)
	rnfC	electron transport complex, RnfABCDGE type, C subunit	1317	-	-	1477 (44.7)
	rnfD	electron transport complex, RnfABCDGE type, D subunit	1318	0738 (42.2)	4847 (43.5)	1476 (45.5)
	rnfG	electron transport complex, RnfABCDGE type, G subunit	1319	0739 (38.5)	4848 (39.9)	1475 (47.7)
	rnfE	electron transport complex, RnfABCDGE type, E subunit	1320	-	-	1474 (48.6)
	rnfH	electron transport complex, RnfABCDGE type, H subunit	1321	-	-	-
	nifY2	dinitrogenase iron-molybdenum cofactor biosynthesis	1322	-	-	-
		nitrogen fixation-related protein	1323	-	-	-
		hypothetical protein	1324	-	-	-
		hypothetical protein	1325	-	-	-
	nifH	Fe protein, nitrogenase reductase NifH [EC:1.18.6.1]	1326	-	-	-
	nifD	MoFe protein, alpha subunit [EC:1.18.6.1]	1327	-	-	-
	nifK	MoFe protein, beta subunit [EC:1.18.6.1]	1328	-	-	-
	nifT	nitrogen fixation protein	1329	-	-	-
	nifY	nitrogenase iron-molybdenum cofactor biosynthesis	1330	-	-	-
		hypothetical protein	1331	-	-	-
		leucine-rich repeat domain protein	1332	-	-	-
	nifE	nitrogenase iron-molybdenum cofactor biosynthesis protein	1333	-	-	-
	nifN	nitrogenase iron-molybdenum cofactor biosynthesis protein	1334	-	-	-
	nifX	nitrogenase iron-molybdenum cofactor biosynthesis protein	1335	-	-	-
		protein of unknown function DUF269	1336	-	-	-
		protein of unknown function DUF683	1337	-	-	-
		ferredoxin, 4Fe-4S	1338	-	-	-
		ferredoxin, 2Fe-2S	1339	-	-	-
		hypothetical protein	1340	-	-	-
		hypothetical protein	1341	-	-	-
		hypothetical protein	1342	-	-	-
		hypothetical protein	1343	-	-	-
		hypothetical protein	1344	-	-	-
	modC	molybdenum transport protein ModC [EC:3.6.3.29]	1345	5365 (66.1)	3414 (68.1)	3181 (68.9)
	modB	molybdate ABC transporter, permease protein	1346	5366 (78.1)	3413 (80.4)	3180 (86.0)
	modA	molybdenum ABC transporter, periplasmic binding protein	1347	5367 (61.8)	3412 (61.2)	3179 (64.3)
		putative molybdenum-binding protein	1348	4129 (39.6)	3618 (42.9)	0486 (37.1)
	hesB	Fe-S cluster assembly protein	1349	-	-	-
	nifU	Fe-S cluster assembly protein NifU	1350	0850 (51.6)	4964 (51.6)	1125 (51.6)
	nifS	nitrogenase metalloclusters biosynthesis protein NifS [EC:2.8.1.7]	1351	0851 (37.7)	4965 (37.7)	1124 (40.6)
	nifV	NifV protein, encodes a homocitrate synthase [EC:2.3.3.14]	1352	-	-	-
	cysE	serine acetyltransferase (cysE-like) [EC:2.3.1.30]	1353	0853 (51.6)	4967 (51.2)	1122 (53.1)
		hypothetical protein	1354	-	-	-
	nifW	nitrogenase stabilizing/protective protein nifW	1355	-	-	-
	nifZ	Fe-S cofactor synthesis protein	1356	-	-	-
	nifM	NifM protein, putative a peptidyl-prolyl cis/trans isomerase [EC:5.2.1.8,EC:5.2.1.8]	1357	-	-	1071 (30.3)
		ATP-dependent Clp protease, ATP-binding subunit ClpX	1358	2149 (48.9)	3986 (48.7)	3242 (48.9)
	nifF	flavodoxin required for electron transfer to the Fe protein	1359	-	-	-
Denitrification
	narL	two-component response regulator NarL	891	0475 (57.6)	4899 (50.0)	1063 (63.3)
	narX	two-component sensor NarX [EC:2.7.13.3]	892	0474 (35.4)	-	1064 (38.1)
	narK	nitrite extrusion protein	893	0472 (50.4)	-	1066 (51.5)
		hypothetical protein	894	-	-
	narM	nitrate transporter	895	-	-
	narG	respiratory nitrate reductase alpha chain [EC:1.7.99.4]	896	0471 (87.0)	-	1067 (78.8)
	narH	respiratory nitrate reductase beta chain [EC:1.7.99.4]	897	0470 (90.2)	-	1068 (86.2)
	narJ	respiratory nitrate reductase delta chain [EC:1.7.99.4]	898	0469 (72.9)	-	1069 (51.9)
	narI	respiratory nitrate reductase gamma chain [EC:1.7.99.4]	899	0468 (75.6)	-	1070 (75.1)
	napC	periplasmic nitrate reductase c subunit	1266	-	-	3861 (84.8)
	napB	periplasmic nitrate reductase b subunit	1267	-	-	3860 (71.4)
	napA	periplasmic nitrate reductase large subunit precursor [EC:1.7.99.4]	1268	3541 (31.7)	-	3859 (82.5)
	napD	uncharacterized protein involved in formation of periplasmic nitrate reductase	1269	-	-	3858 (60.7)
	napE	periplasmic nitrate reductase NapE subunit	1270	-	-	3856 (56.0)
	norR	nitric oxide reductase regulator	3516	0483 (75.7)	5041 (51.4)	2308 (51.8)
	dnrN	regulator of cell morphogenesis and NO signaling	3515	0484 (64.1)	-	-
	dnrO	DnrO protein, function unknown	3517	-	-	-
	dnrD	transcription factor for denitrification gene expression elicited by NO	3518	0488 (81.5)	-	0526 (68.3)
	dnrP	DnrP protein, function unknown	3519	0489 (59.3)	-	0525 (47.5)
	norD	nitric oxide reductase activation protein [EC:1.7.99.7]	3520	0490 (74.5)	-	0524 (64.6)
	norB	nitric-oxide reductase subunit B [EC:1.7.99.7]	3521	5416 (84.0)	-	0523 (83.2)
	norC	nitric-oxide reductase subunit C [EC:1.7.99.7]	3522	5417 (82.9)	-	0522 (80.1)
	nirH	nitrite reductase heme biosynthesis H protein	3523	-	-	0511 (72.6)
	nirG	putative heme biosynthesis protein	3524	-	-	0512 (64.6)
	nirL	heme d1 biosynthesis protein NirL	3525	-	-	0513 (61.9)
	nirD	transcriptional regulator	3526	-	-	0514 (71.2)
	nirF	heme d1 biosynthesis protein NirF	3527	-	-	0515 (71.7)
	nirC	c-type cytochrome precursor	3528	-	-	0516 (58.2)
	nirM	cytochrome c-551 precursor	3529	-	-	0517 (64.0)
	nirB	denitrification system component cytochrome c-552	3530	-	-	-
	nirT	tetraheme protein NirT precursor	3531	-	-	3861 (64.3)
	nirS	cytochrome cd1 nitrite reductase precursor	3532	-	-	0518 (56.9)
	nirQ	denitrification regulatory protein nirQ [EC:1.7.99.7]	3533	5420 (90.6)	-	0519 (79.4)
	nirO	cytochrome c oxidase subunit III family protein [EC:1.7.99.7]	3534	5419 (73.7)	4733 (30.5)	0520 (66.7)
	nirP	membrane protein NirP	3535	5418 (53.5)	-	-
	nirJ	heme d1 biosynthesis protein NirJ	3536	-	2152 (33.7)	3056 (30.8)
	nirE	uroporphyrinogen-III C-methyltransferase [EC:2.1.1.107]	3537	2044 (59.8)	3875 (58.9)	0509 (62.9)
	nirN	probable c-type cytochrome	3538	-	-	0508 (71.3)
	nirY	transcriptional Regulator, LysR family	3539	3757 (61.7)	3054 (60.0)	3189 (63.3)
	nosL	lipoprotein involved in nitrous oxide reduction	3546	-	-	1571 (61.3)
	nosY	ABC-type transport system involved in multi-copper enzyme maturation	3547	-	-	1572 (73.7)
	nosF	ABC-type multidrug transport system, ATPase component	3548	3988 (31.9)	5993 (36.6)	1573 (64.8)
	nosD	nitrous oxidase accessory protein	3549	-	-	1574 (70.4)
	nosZ	nitrous-oxide reductase precursor [EC:1.7.99.6]	3550	-	-	1575 (79.5)
	nosR	regulatory protein NosR	3551	-	-	1576 (74.1)
	a “-” No homologs were present in the compared genome at 30% identity threshold.
